# Supplementary material for: Maternal dietary resistant starch does not improve piglet’s gut and liver metabolism when challenged with a high fat diet
Source: BMC Genomics. 2020 Jun 26;21:439. doi: 10.1186/s12864-020-06854-x (PMC7318506; doi:10.1186/s12864-020-06854-x)
Supplement: Supplementary file 2 — Additional file 2: Supplementary Figure2A and 2B. Heatmap of all colon samples (A) and all liver samples (B) in our experiment. Sample C27 was dropped for further analyses in the colon dataset, and sample F23 was dropped for further analyses in the liver dataset. Both these samples belonged to the group of piglets whose mother received the RS diet and themselves received the CON diet. [file 12864_2020_6854_MOESM2_ESM.zip]

Archive with 2 entries (2 files):
- Supplemental Figure F2B.png
- Supplemental Figure F2A.png
