# Supplementary material for: Maternal dietary resistant starch does not improve piglet’s gut and liver metabolism when challenged with a high fat diet
Source: BMC Genomics. 2020 Jun 26;21:439. doi: 10.1186/s12864-020-06854-x (PMC7318506; doi:10.1186/s12864-020-06854-x)
Supplement: Supplementary file 3 — Additional file 3: Supplementary Figure 3A and 3B. Overview of correlations of the all modules in colon (A) or liver (B). Correlations were calculated between the eigenvalue of the module and traits of interest: sow treatment (DS as 0, CON as 1), piglet treatment (CON as 0, HF as 1), piglet weight, backfat thickness, muscle thickness and meat percentage. [file 12864_2020_6854_MOESM3_ESM.zip]

Archive with 2 entries (2 files):
- Supplemental Figure F3B.png
- Supplemental Figure F3A.png
