# Supplementary material for: Maternal dietary resistant starch does not improve piglet’s gut and liver metabolism when challenged with a high fat diet
Source: BMC Genomics. 2020 Jun 26;21:439. doi: 10.1186/s12864-020-06854-x (PMC7318506; doi:10.1186/s12864-020-06854-x)
Supplement: Supplementary file 4 — Additional file 4 Differential Expressed (DE) Gene Ontology (GO) term enrichment. Genes were considered as DE when the difference between treatments was significant after adjusting for multiple testing using Benjamini-Hochberg (FDR < 0.1). DE was investigated with regard to maternal diet (Digestible Starch (DS) vs Resistant Starch (RS) diet) and piglet treatment (Control (CON) vs High Fat (HF) diet). For all genes, the ‘log2 fold change’ and recalculated fold change is shown, as well as the ‘(adjusted) p-value’ for that fold change. Other metrics shown are ‘baseMean’, or the mean of the normalized counts for all samples, ‘lfcSE’, or the standard error estimate for the log2 fold change estimate and ‘stat’, the Wald statistic for the comparison examined. [file 12864_2020_6854_MOESM4_ESM.xlsx]

## Sheet: DE colon MotherTreatment
Gene	baseMean	log2FoldChange	lfcSE	stat	pvalue	padj	Fold (higher in DS)	Fold (higher in RS)
CMAH	235.182	-2.15094	0.489242	-4.39648	1.10023e-05	0.0391917	0.225166	4.44117
TEX35	8.42102	-1.56596	0.345796	-4.52856	5.93876e-06	0.0291455	0.337754	2.96074
ARHGEF4	31.1393	-1.02576	0.236082	-4.34495	1.3931e-05	0.0391917	0.491151	2.03604
GALR1	46.2063	-0.915951	0.218471	-4.19255	2.75841e-05	0.0478673	0.529994	1.88681
IARS2	3739.85	0.192866	0.0461497	4.17915	2.92607e-05	0.0478673	1.14303	0.874866
SNX27	959.95	0.193725	0.0412862	4.69225	2.70222e-06	0.0198924	1.14371	0.874345
TMTC4	803.326	0.306708	0.0777829	3.94313	8.04257e-05	0.0986757	1.23688	0.808484
LOC100624559	723.695	0.345322	0.0824271	4.18942	2.79668e-05	0.0478673	1.27043	0.787132
LOC100519022	113.313	0.629962	0.145999	4.31484	1.59716e-05	0.0391917	1.54752	0.646193
LOC110261142	27.1972	0.67654	0.141141	4.79336	1.64007e-06	0.0198924	1.5983	0.625664
AMACR	212.503	0.687862	0.169008	4.07	4.70132e-05	0.0629251	1.61089	0.620773
LOC100515902	955.87	0.853617	0.207703	4.10979	3.96016e-05	0.0583054	1.80703	0.553396

## Sheet: DE colon PigletTreatment
Gene	baseMean	log2FoldChange	lfcSE	stat	pvalue	padj	Fold (higher in CON)	Fold (higher in HF)
ANO3	3.96843	-4.60611	0.921478	-4.99861	5.77451e-07	0.00850181	0.0410604	24.3544

## Sheet: DE liver MotherTreatment
Gene	baseMean lo	g2FoldChange	lfcSE	stat	pvalue	padj	Fold (higher in DS)	Fold (higher in RS)
DNER	3.14029	-2.8343	0.734429	-3.85918	0.000113766	0.0773629	0.140214	7.13194
LOC106505010	52.7316	-2.19359	0.514778	-4.26124	2.03294e-05	0.0353312	0.218606	4.57444
CYP2C34	2784.8	-1.97109	0.509995	-3.86492	0.000111123	0.0773629	0.25506	3.92065
GDPD2	13.3935	-1.25582	0.326215	-3.84966	0.000118283	0.0773629	0.418756	2.38802
PLLP	46.8553	-0.946893	0.236238	-4.00822	6.11783e-05	0.0646372	0.518748	1.92772
FCN2	733.919	-0.76325	0.196399	-3.88623	0.000101813	0.0773629	0.589168	1.69731
EHBP1	1128.32	-0.338335	0.0843696	-4.01015	6.0679e-05	0.0646372	0.790954	1.2643
FAM214A	1074.15	-0.322324	0.0812367	-3.96772	7.25641e-05	0.0711906	0.79978	1.25034
ABHD14B	2006.46	-0.319947	0.0667539	-4.79293	1.64359e-06	0.00451493	0.801099	1.24828
UHRF1BP1L	1430.19	-0.261331	0.0690676	-3.7837	0.000154515	0.0964663	0.834318	1.19858
PYCR1	264.769	0.483167	0.125062	3.86343	0.000111807	0.0773629	1.39781	0.715406
ALG2	386.557	0.510959	0.0983249	5.19664	2.02923e-07	0.00243992	1.425	0.701756
MAT2A	790.61	0.51363	0.120612	4.25852	2.05788e-05	0.0353312	1.42764	0.700458
CKAP4	291.135	0.624109	0.160394	3.89111	9.9786e-05	0.0773629	1.54126	0.64882
ABI2	60.0203	0.692762	0.141962	4.87993	1.06126e-06	0.0036441	1.61638	0.618668
CA5B	46.8765	1.07367	0.273396	3.92715	8.5959e-05	0.0773629	2.10478	0.47511
LOC100519022	82.4466	1.23047	0.245842	5.00511	5.58288e-07	0.00255603	2.34643	0.426179
TRPM8	57.7377	1.23676	0.298143	4.14821	3.35081e-05	0.0460233	2.35669	0.424325
CNTNAP5	9.23507	1.77731	0.416137	4.27097	1.94626e-05	0.0353312	3.42786	0.291728
UBD	154.726	1.80747	0.355	5.09148	3.55285e-07	0.00243992	3.50028	0.285691
UBE2QL1	10.3349	1.8927	0.467145	4.05164	5.08598e-05	0.0635053	3.7133	0.269302
LOC110260659	956.428	2.97562	0.712773	4.17471	2.98366e-05	0.0455339	7.86595	0.12713

## Sheet: DE liver PigletTreatment
Gene	baseMean	log2FoldChange	lfcSE	stat	pvalue	padj	Fold (higher in CON)	Fold (higher in HF)
FGF21	130.299	-2.23872	0.622316	-3.5974	0.000321412	0.0264012	0.211874	4.71979
GABRQ	357.517	-1.75065	0.353109	-4.95782	7.12891e-07	0.000834796	0.297167	3.36511
FOS	56.0955	-1.61924	0.462966	-3.49754	0.000469575	0.0329924	0.325506	3.07214
IGFBP1	1712.94	-1.4946	0.3781	-3.95292	7.72024e-05	0.0129149	0.354879	2.81786
FST	42.607	-1.39963	0.365865	-3.82555	0.000130483	0.0170987	0.379026	2.63834
SLC25A33	76.368	-1.29417	0.254027	-5.0946	3.49485e-07	0.000614707	0.407771	2.45235
C17H8orf4	145.464	-1.16391	0.348605	-3.33878	0.000841484	0.0441214	0.4463	2.24064
ELOVL2	815.753	-1.15028	0.247176	-4.65369	3.26045e-06	0.00202128	0.450537	2.21957
G0S2	342.385	-1.10166	0.27084	-4.06758	4.75048e-05	0.01053	0.465979	2.14602
LOC110256124	55.7664	-1.02939	0.276116	-3.72812	0.000192915	0.0214578	0.489916	2.04116
DDIT4	927.287	-1.01947	0.273698	-3.72481	0.00019546	0.0214578	0.493297	2.02718
NR0B2	136.691	-0.941701	0.267869	-3.51552	0.000438889	0.0314321	0.520619	1.92079
ASNS	157.906	-0.939239	0.148444	-6.32721	2.49627e-10	2.63082e-06	0.521508	1.91752
SIK1	124.223	-0.821954	0.242594	-3.38819	0.000703565	0.0405184	0.565675	1.7678
PPM1K	169.707	-0.776016	0.173325	-4.47724	7.56153e-06	0.00362232	0.583977	1.7124
RGS4	60.6676	-0.693942	0.212717	-3.26228	0.00110521	0.0519992	0.618162	1.6177
SLC25A25	170.494	-0.689468	0.174161	-3.9588	7.53282e-05	0.0128046	0.620082	1.61269
LIPG	554.893	-0.689279	0.191064	-3.60759	0.000309055	0.0256467	0.620164	1.61248
TSHZ2	80.8175	-0.685375	0.185761	-3.68955	0.000224653	0.0227311	0.621844	1.60812
TECTB	4802.27	-0.685027	0.190497	-3.59599	0.000323157	0.0264012	0.621994	1.60773
SELENOM	73.505	-0.658654	0.154025	-4.27628	1.90042e-05	0.00690638	0.633469	1.57861
ACOT7	70.0528	-0.62419	0.161854	-3.85649	0.000115026	0.0165655	0.648784	1.54134
GADD45G	124.449	-0.619782	0.203973	-3.03855	0.00237723	0.082143	0.650769	1.53664
LOC100520491	108.979	-0.585679	0.199542	-2.93511	0.00333427	0.0963973	0.666335	1.50075
CXCL11	133.925	-0.571242	0.135423	-4.21822	2.46235e-05	0.00786386	0.673037	1.4858
LDHB	1995.85	-0.555868	0.144556	-3.84534	0.000120385	0.0165655	0.680248	1.47005
PMM1	167.316	-0.545784	0.180626	-3.02163	0.00251414	0.0849246	0.685019	1.45981
EIF4EBP3	123.932	-0.543198	0.15954	-3.40477	0.00066219	0.0394284	0.686248	1.4572
TMSB10	4505.29	-0.541591	0.134087	-4.0391	5.36571e-05	0.01053	0.687013	1.45558
LAX1	244.424	-0.53805	0.171247	-3.14195	0.00167827	0.0667446	0.688701	1.45201
LOC110261971	351.679	-0.536219	0.151412	-3.54145	0.000397929	0.0297431	0.689576	1.45017
ZBTB21	189.139	-0.530043	0.181102	-2.92677	0.00342506	0.0973381	0.692534	1.44397
KDELR3	765.375	-0.530019	0.10775	-4.91897	8.69989e-07	0.000872045	0.692546	1.44395
PLIN2	298.64	-0.51982	0.156085	-3.33037	0.000867316	0.0448071	0.697459	1.43378
HILPDA	52.786	-0.514538	0.127268	-4.04294	5.27852e-05	0.01053	0.700017	1.42854
SLC1A1	433.873	-0.509871	0.127668	-3.99372	6.50451e-05	0.0114252	0.702285	1.42392
LOC100624541	227.866	-0.506701	0.125662	-4.03227	5.52418e-05	0.0105853	0.70383	1.4208
C13H21orf91	707.875	-0.504574	0.140406	-3.59367	0.000326052	0.0264328	0.704868	1.4187
LOC110256886	59.4507	-0.493059	0.13462	-3.6626	0.000249669	0.0237651	0.710517	1.40743
MTFP1	285.109	-0.492719	0.105584	-4.66659	3.06244e-06	0.00201719	0.710684	1.40709
SRGN	394.245	-0.492487	0.157012	-3.13662	0.0017091	0.0674615	0.710799	1.40687
ARG2	239.152	-0.492296	0.161363	-3.05086	0.00228185	0.0804294	0.710893	1.40668
CXHXorf21	47.5095	-0.484135	0.146655	-3.30119	0.000962764	0.0471933	0.714925	1.39875
PTPMT1	179.87	-0.482599	0.118549	-4.07087	4.68385e-05	0.01053	0.715687	1.39726
SLC25A30	909.047	-0.479357	0.152164	-3.15027	0.0016312	0.0657842	0.717297	1.39412
GMFG	150.742	-0.474897	0.130312	-3.64431	0.000268111	0.0247862	0.719518	1.38982
NT5C3A	562.269	-0.455905	0.122501	-3.72165	0.000197923	0.0215042	0.729053	1.37164
RPL22L1	422.721	-0.455094	0.155592	-2.92492	0.00344544	0.0975446	0.729463	1.37087
IFRD1	205.579	-0.453834	0.149576	-3.03414	0.00241226	0.0824717	0.7301	1.36968
AIF1	362.443	-0.445267	0.121669	-3.65965	0.000252556	0.0237651	0.734448	1.36157
GNPNAT1	1447.58	-0.444667	0.094205	-4.72021	2.35603e-06	0.00178843	0.734754	1.361
TRPC6	92.1008	-0.442615	0.0938085	-4.71828	2.37844e-06	0.00178843	0.7358	1.35907
PEMT	242.949	-0.442167	0.119988	-3.68508	0.000228627	0.0227311	0.736028	1.35864
HECTD2	80.4096	-0.434902	0.110865	-3.9228	8.75249e-05	0.013876	0.739744	1.35182
ATF5	5412.83	-0.427491	0.115983	-3.68581	0.000227977	0.0227311	0.743554	1.34489
TMSB4X	4758.63	-0.427118	0.114646	-3.72553	0.000194903	0.0214578	0.743746	1.34454
ANXA1	483.609	-0.425222	0.144807	-2.93647	0.00331967	0.0963973	0.744724	1.34278
STK17B	138.215	-0.424816	0.117025	-3.63014	0.000283271	0.0248783	0.744934	1.3424
LEPR	1222.31	-0.417384	0.1094	-3.81523	0.000136059	0.0174868	0.748781	1.3355
MSR1	252.728	-0.417172	0.127224	-3.27902	0.00104166	0.0494736	0.748891	1.33531
APCS	16377	-0.416844	0.117503	-3.54752	0.000388881	0.029485	0.749062	1.335
ADA2	150.763	-0.415698	0.136966	-3.03504	0.00240503	0.0824717	0.749657	1.33394
CD247	237.765	-0.415462	0.105961	-3.92091	8.82144e-05	0.013876	0.749779	1.33373
GALNT7	68.4042	-0.413832	0.14263	-2.90144	0.00371448	0.0990894	0.750627	1.33222
CD1D	154.121	-0.407659	0.138991	-2.933	0.00335707	0.0963973	0.753846	1.32653
NMI	338.907	-0.407203	0.109992	-3.70213	0.000213798	0.0225322	0.754084	1.32611
TIFA	54.2142	-0.404699	0.113119	-3.57764	0.000346708	0.0274734	0.755394	1.32381
LOC106509807	83.4293	-0.403121	0.134363	-3.00024	0.00269768	0.0864051	0.756221	1.32237
FBXO48	218.447	-0.400667	0.0949078	-4.22164	2.42533e-05	0.00786386	0.757508	1.32012
ZNF300	50.4514	-0.399057	0.123638	-3.22761	0.00124829	0.0569514	0.758354	1.31865
SAMM50	507.081	-0.394028	0.0767704	-5.13256	2.85834e-07	0.000614707	0.761002	1.31406
PFDN4	79.4218	-0.391085	0.11384	-3.4354	0.000591683	0.0366116	0.762556	1.31138
C1H9orf85	58.9079	-0.388824	0.134147	-2.8985	0.00374956	0.0990894	0.763752	1.30933
LOC106508089	62.284	-0.384542	0.12592	-3.05386	0.00225915	0.080031	0.766022	1.30545
BBS5	52.3275	-0.384426	0.131623	-2.92066	0.00349288	0.0976577	0.766084	1.30534
CFLAR	1364.72	-0.381921	0.103378	-3.69442	0.000220392	0.0225506	0.767415	1.30308
RPSA	11228.2	-0.377645	0.126405	-2.98757	0.00281204	0.0882025	0.769693	1.29922
MTHFD2	51.2907	-0.373413	0.124257	-3.00518	0.00265426	0.0860717	0.771954	1.29541
APOO	94.4573	-0.372997	0.111446	-3.34689	0.000817249	0.0434999	0.772177	1.29504
BTK	103.912	-0.371247	0.126594	-2.93258	0.00336163	0.0963973	0.773114	1.29347
LOC100627283	68.4814	-0.369288	0.126283	-2.9243	0.00345233	0.0975446	0.774165	1.29172
DIO1	1952.69	-0.368522	0.110894	-3.32318	0.000889967	0.0455658	0.774575	1.29103
APOA5	4411.31	-0.367779	0.120872	-3.0427	0.00234465	0.081822	0.774975	1.29036
SLC39A10	127.361	-0.367496	0.114362	-3.21345	0.0013115	0.0578322	0.775127	1.29011
IGSF6	57.9468	-0.364911	0.0981887	-3.71643	0.000202058	0.0217295	0.776517	1.2878
SLC22A5	213.555	-0.364075	0.0976282	-3.7292	0.000192092	0.0214578	0.776967	1.28706
SFXN4	141.923	-0.361813	0.089331	-4.05025	5.11629e-05	0.01053	0.778186	1.28504
PRDX4	2812.03	-0.361378	0.0898887	-4.02029	5.81277e-05	0.010794	0.778421	1.28465
AKTIP	209.27	-0.360961	0.079597	-4.53486	5.76421e-06	0.00315856	0.778646	1.28428
CLEC2D	564.429	-0.355785	0.0979205	-3.63341	0.000279702	0.0248783	0.781444	1.27968
LOC100525232	62.2451	-0.354216	0.11783	-3.00615	0.00264577	0.0860717	0.782295	1.27829
NENF	149.623	-0.353806	0.107024	-3.30584	0.000946905	0.0468518	0.782517	1.27793
TIMM9	431.378	-0.353414	0.0941479	-3.75382	0.000174162	0.0208578	0.78273	1.27758
FER	136.514	-0.349139	0.0958652	-3.64198	0.000270545	0.0247937	0.785052	1.2738
CEP70	77.4133	-0.345952	0.106277	-3.2552	0.00113314	0.0528414	0.786789	1.27099
PSMB10	292.842	-0.344113	0.108087	-3.18366	0.00145425	0.0617996	0.787792	1.26937
TSPAN13	1259.36	-0.343714	0.0828162	-4.15032	3.32009e-05	0.00853424	0.78801	1.26902
ARL4C	87.892	-0.343662	0.112854	-3.0452	0.00232529	0.0816873	0.788038	1.26897
TXNIP	2084.42	-0.342831	0.113653	-3.01648	0.00255731	0.0858329	0.788493	1.26824
RCL1	2797.5	-0.341276	0.0773192	-4.41386	1.01542e-05	0.00445898	0.789343	1.26688
SNX10	317.758	-0.339969	0.0990371	-3.43274	0.000597514	0.0366116	0.790059	1.26573
STN1	88.3557	-0.338714	0.0937678	-3.61226	0.000303538	0.0256467	0.790746	1.26463
NXPH4	108.894	-0.337082	0.098638	-3.41736	0.000632311	0.0380796	0.791641	1.2632
CD53	415.475	-0.334206	0.0919531	-3.63453	0.000278492	0.0248783	0.793221	1.26068
HMGN2	2562.57	-0.332643	0.105147	-3.16359	0.00155837	0.0643388	0.794081	1.25932
VNN3	2184.02	-0.330271	0.0766898	-4.30658	1.658e-05	0.00667484	0.795387	1.25725
TPRKB	155.648	-0.329946	0.105157	-3.13765	0.0017031	0.0674615	0.795566	1.25697
EBPL	698.391	-0.327659	0.0874451	-3.74702	0.000178945	0.0211899	0.796828	1.25498
FAM84B	201.02	-0.32288	0.110124	-2.93197	0.00336825	0.0963973	0.799472	1.25083
HOMER2	380.277	-0.320262	0.104242	-3.07229	0.00212425	0.0780051	0.800925	1.24856
TGFBI	1294.7	-0.317834	0.0924428	-3.43817	0.000585661	0.0366116	0.802274	1.24646
MPC2	1282.71	-0.313405	0.0921822	-3.39985	0.000674234	0.039697	0.80474	1.24264
CCDC66	50.3441	-0.312242	0.104595	-2.98526	0.00283333	0.0883447	0.805389	1.24164
TATDN1	138.913	-0.309603	0.0928463	-3.33458	0.000854292	0.0445712	0.806864	1.23937
CNRIP1	143.535	-0.305866	0.0969504	-3.15487	0.0016057	0.0650863	0.808956	1.23616
POLI	89.0489	-0.305409	0.0877393	-3.48087	0.000499796	0.0337651	0.809213	1.23577
SLC27A2	2223.53	-0.304586	0.0709818	-4.29104	1.77842e-05	0.00669385	0.809675	1.23506
LOC100516527	350.298	-0.300714	0.0827587	-3.63363	0.000279466	0.0248783	0.81185	1.23175
NUP37	76.3288	-0.299802	0.103757	-2.88946	0.00385907	0.0996831	0.812364	1.23098
FGL1	22590.1	-0.299608	0.0863999	-3.46769	0.000524952	0.0347954	0.812473	1.23081
PPIB	5268.21	-0.298677	0.0850394	-3.51222	0.000444386	0.0314321	0.812998	1.23002
GTF3C6	210.96	-0.296551	0.100792	-2.94222	0.00325867	0.0956225	0.814197	1.2282
AAED1	341.64	-0.296415	0.0911154	-3.25318	0.00114122	0.0529819	0.814273	1.22809
LOC102161888	99.4242	-0.295724	0.0875316	-3.37849	0.000728864	0.040859	0.814663	1.2275
DYNLT3	304.368	-0.29552	0.0919513	-3.21388	0.00130955	0.0578322	0.814778	1.22733
WASHC3	364.528	-0.293194	0.0843373	-3.47645	0.000508101	0.0341075	0.816093	1.22535
COQ3	302.51	-0.29294	0.0909736	-3.22006	0.00128165	0.0575665	0.816237	1.22513
TMEM17	61.7793	-0.292836	0.100416	-2.91624	0.00354282	0.0977428	0.816296	1.22505
RMDN1	478.289	-0.289557	0.0906327	-3.19484	0.0013991	0.0604308	0.818153	1.22226
FKBP11	1134.86	-0.285871	0.0851503	-3.35726	0.0007872	0.0427645	0.820246	1.21915
PLPP5	284.222	-0.285463	0.0822895	-3.46901	0.000522383	0.0347954	0.820478	1.2188
METTL23	152.005	-0.285115	0.0950588	-2.99935	0.00270554	0.0864051	0.820676	1.21851
CETN3	219.667	-0.28503	0.098094	-2.90569	0.00366449	0.0987726	0.820724	1.21844
RPL12	3503.43	-0.284351	0.0966359	-2.9425	0.00325576	0.0956225	0.821111	1.21786
EXOC6	113.4	-0.283108	0.077974	-3.6308	0.000282544	0.0248783	0.821819	1.21681
FAM49B	306.828	-0.278952	0.0850749	-3.2789	0.00104214	0.0494736	0.82419	1.21331
LOC110255511	122.135	-0.278322	0.0807788	-3.44548	0.000570044	0.0359742	0.82455	1.21278
CLDND1	1608.95	-0.276723	0.0919519	-3.00943	0.00261737	0.0860717	0.825464	1.21144
AGTRAP	141.809	-0.276285	0.0900479	-3.0682	0.00215351	0.0785324	0.825714	1.21107
ACER3	213.076	-0.272586	0.0741024	-3.6785	0.00023461	0.022894	0.827835	1.20797
PXK	590.038	-0.272536	0.0805705	-3.38258	0.000718083	0.040859	0.827863	1.20793
MYNN	324.812	-0.269573	0.0817253	-3.29852	0.000971948	0.0474229	0.829565	1.20545
NUDT2	219.56	-0.269498	0.0908978	-2.96485	0.00302834	0.0913653	0.829608	1.20539
CHMP5	617.931	-0.269136	0.0750819	-3.58456	0.000337642	0.0269576	0.829816	1.20509
FAM177A1	340.091	-0.268048	0.0871649	-3.07518	0.00210375	0.0777114	0.830443	1.20418
CISD1	1566.77	-0.265891	0.0736372	-3.61083	0.000305217	0.0256467	0.831685	1.20238
CTSS	2770.42	-0.265871	0.0905084	-2.93752	0.00330844	0.0963973	0.831697	1.20236
JKAMP	249.728	-0.265709	0.0870218	-3.05336	0.00226295	0.080031	0.83179	1.20223
RNASEH2B	125.965	-0.264571	0.0895683	-2.95384	0.00313843	0.094112	0.832446	1.20128
CEBPG	975.876	-0.257062	0.0836122	-3.07445	0.00210888	0.0777114	0.83679	1.19504
KIZ	174.087	-0.256249	0.0786957	-3.2562	0.00112916	0.0528414	0.837262	1.19437
AGMAT	4856.12	-0.251606	0.0789306	-3.18768	0.00143417	0.0611933	0.839961	1.19053
PNPT1	464.006	-0.251317	0.0862702	-2.91314	0.0035781	0.098202	0.840129	1.19029
BCAP29	608.782	-0.24524	0.0738016	-3.32297	0.00089065	0.0455658	0.843675	1.18529
SNX6	914.92	-0.244087	0.0692414	-3.52516	0.000423233	0.031192	0.84435	1.18434
MDH1	1461.33	-0.243561	0.0603201	-4.0378	5.39541e-05	0.01053	0.844658	1.18391
MAT2B	599.986	-0.242027	0.0677626	-3.57169	0.000354686	0.0277662	0.845557	1.18265
TAMM41	169.306	-0.24165	0.0809236	-2.98616	0.00282508	0.0883447	0.845777	1.18234
TRA2A	343.72	-0.239054	0.0685727	-3.48614	0.000490053	0.033756	0.847301	1.18022
REXO2	1295.47	-0.238053	0.0775425	-3.06997	0.00214084	0.0783412	0.847889	1.1794
CCPG1	1464.45	-0.237626	0.0711424	-3.34015	0.000837346	0.0441214	0.84814	1.17905
LOC100517129	451	-0.236156	0.0792864	-2.97852	0.00289641	0.0888316	0.849004	1.17785
ZNF248	169.152	-0.235027	0.0790619	-2.97269	0.00295201	0.0896576	0.849669	1.17693
KRCC1	794.615	-0.233552	0.0706266	-3.30685	0.000943508	0.0468518	0.850538	1.17573
SCPEP1	1480.05	-0.233282	0.0690047	-3.38067	0.0007231	0.040859	0.850697	1.17551
NAP1L1	955.837	-0.23232	0.0749598	-3.09925	0.00194009	0.0743494	0.851265	1.17472
MRPL48	273.22	-0.232038	0.0688659	-3.36941	0.00075328	0.0417833	0.851431	1.17449
SHMT2	2300.35	-0.227959	0.0674637	-3.37899	0.000727533	0.040859	0.853842	1.17118
ITM2B	6812.99	-0.223157	0.0666093	-3.35024	0.000807425	0.0431952	0.856689	1.16728
IPMK	197.912	-0.222162	0.0717627	-3.09578	0.00196294	0.0744153	0.85728	1.16648
PFDN6	454.51	-0.218936	0.073509	-2.97835	0.00289802	0.0888316	0.859199	1.16387
ACSL5	5423.06	-0.218257	0.0657192	-3.32105	0.000896783	0.045658	0.859603	1.16333
CATSPER2	326.652	-0.210824	0.0666451	-3.16339	0.00155944	0.0643388	0.864043	1.15735
GGPS1	377.91	-0.206103	0.0539003	-3.82379	0.000131416	0.0170987	0.866875	1.15357
WDR41	229.789	-0.204131	0.067294	-3.03341	0.00241804	0.0824717	0.868062	1.15199
CPN1	2160.86	-0.202992	0.0562552	-3.60842	0.000308068	0.0256467	0.868747	1.15108
TBCE	278.069	-0.202773	0.0602207	-3.36716	0.000759477	0.0419065	0.868879	1.15091
GTPBP10	294.541	-0.202763	0.0695031	-2.91733	0.00353047	0.0976577	0.868885	1.1509
BFAR	344.03	-0.201436	0.0679553	-2.96425	0.00303424	0.0913653	0.869684	1.14984
TAF9B	190.257	-0.197566	0.0636515	-3.10387	0.00191008	0.0737374	0.872021	1.14676
AZIN1	1130.94	-0.195219	0.0649083	-3.00761	0.00263308	0.0860717	0.87344	1.1449
HSF2BP	204.804	-0.192923	0.0608333	-3.17133	0.00151742	0.0639682	0.874832	1.14308
GARS	778.832	-0.192295	0.0665037	-2.89149	0.00383418	0.0993427	0.875212	1.14258
SCAMP1	244.92	-0.191131	0.0637638	-2.99749	0.00272214	0.0866725	0.875919	1.14166
XPOT	1518.46	-0.189025	0.0549945	-3.43716	0.000587844	0.0366116	0.877198	1.13999
SUMO2	795.481	-0.187483	0.0642537	-2.91786	0.00352439	0.0976577	0.878136	1.13878
IKZF5	289.024	-0.185286	0.0472463	-3.92171	8.79241e-05	0.013876	0.879475	1.13704
KLHDC2	603.88	-0.182389	0.0518904	-3.51489	0.000439942	0.0314321	0.881243	1.13476
ACTR10	894.333	-0.175467	0.0577024	-3.04089	0.0023588	0.0818925	0.885481	1.12933
UGT1A6	16318	-0.171529	0.0580828	-2.95319	0.00314513	0.094112	0.887901	1.12625
HSDL2	4001.65	-0.170951	0.0589985	-2.89755	0.00376087	0.0990894	0.888257	1.1258
SMIM10L1	1054.82	-0.153254	0.0525211	-2.91795	0.00352344	0.0976577	0.89922	1.11207
C7H6orf106	5546.88	0.0990736	0.0323768	3.06002	0.00221321	0.0797282	1.07109	0.933632
HDGF	1769.77	0.137203	0.043208	3.1754	0.00149629	0.063331	1.09977	0.909281
TMBIM1	1732.61	0.14008	0.039472	3.54885	0.000386924	0.029485	1.10197	0.907469
DGCR2	1874.05	0.144022	0.0474641	3.03433	0.00241068	0.0824717	1.10498	0.904993
KIAA1161	717.49	0.145896	0.0501749	2.90776	0.00364033	0.0987726	1.10642	0.903818
UBE2Z	921.342	0.146011	0.046888	3.11404	0.00184547	0.072035	1.10651	0.903746
VPS26B	521.169	0.146772	0.0464397	3.16049	0.00157505	0.0643388	1.10709	0.903269
OTULIN	835.685	0.151146	0.0452598	3.33953	0.000839205	0.0441214	1.11045	0.900535
CDK16	654.629	0.151178	0.0505459	2.9909	0.00278154	0.0877685	1.11048	0.900515
PHC2	531.416	0.15176	0.0504722	3.0068	0.00264016	0.0860717	1.11092	0.900152
EXOC2	590.257	0.151927	0.0522704	2.90655	0.00365441	0.0987726	1.11105	0.900048
CDC37	556.129	0.15891	0.0548135	2.89909	0.00374243	0.0990894	1.11644	0.895702
UBE3B	415.675	0.160216	0.0531543	3.01416	0.00257689	0.0860717	1.11745	0.894891
KLHL12	396.387	0.163775	0.0473059	3.46204	0.000536106	0.0351405	1.12021	0.892686
TMBIM6	26391.5	0.164396	0.0475988	3.45378	0.000552792	0.0355236	1.1207	0.892302
FUBP3	463.312	0.165536	0.0503173	3.28984	0.00100246	0.0482415	1.12158	0.891597
SLC25A44	908.127	0.167114	0.0520273	3.21205	0.00131793	0.0578736	1.12281	0.890623
DCAF11	3632.34	0.168071	0.0545176	3.08288	0.0020501	0.0766171	1.12356	0.890032
RAB1B	523.229	0.173562	0.0502105	3.4567	0.000546834	0.0354556	1.12784	0.886651
DIAPH1	770.987	0.17417	0.0570296	3.05403	0.00225787	0.080031	1.12832	0.886277
EIF2B4	241.279	0.174334	0.0553525	3.14952	0.0016354	0.0657842	1.12844	0.886177
ARFGAP2	720.441	0.17452	0.0472338	3.69481	0.00022005	0.0225506	1.12859	0.886062
GTPBP1	311.733	0.175982	0.0588758	2.98904	0.00279852	0.0880405	1.12973	0.885165
GNG7	453.552	0.176026	0.0603944	2.91461	0.00356128	0.0979958	1.12977	0.885138
SPR	1102.23	0.180423	0.0590759	3.05409	0.00225742	0.080031	1.13322	0.882444
MARCH6	2439.72	0.181651	0.046374	3.91709	8.96233e-05	0.0138903	1.13418	0.881693
PINK1	1760.38	0.181757	0.0563681	3.22446	0.00126211	0.0573335	1.13426	0.881629
DCAF8	2263.65	0.185759	0.0451219	4.11682	3.8414e-05	0.00941499	1.13742	0.879187
SMOC1	618.468	0.187006	0.0545409	3.42872	0.000606425	0.0369429	1.1384	0.878427
PBXIP1	583.649	0.18864	0.065343	2.88692	0.00389032	0.0998533	1.13969	0.877432
IL6R	1136.12	0.190135	0.0645475	2.94566	0.0032227	0.0954681	1.14087	0.876524
G3BP1	1236.33	0.192913	0.0633788	3.04382	0.00233599	0.0817906	1.14307	0.874837
CRKL	752.356	0.19324	0.0644171	2.99983	0.00270131	0.0864051	1.14333	0.874639
ZC3H7B	1292.26	0.194391	0.0505026	3.84912	0.000118541	0.0165655	1.14424	0.873942
PRKACA	724.432	0.194987	0.0560002	3.4819	0.000497862	0.0337651	1.14471	0.873581
TTC38	687.823	0.196469	0.0673019	2.91922	0.00350911	0.0976577	1.14589	0.872684
NPLOC4	373.592	0.196613	0.0602119	3.26536	0.00109326	0.0516675	1.14601	0.872597
USP10	399.052	0.199568	0.0670668	2.97566	0.00292361	0.0890519	1.14835	0.870811
USP28	390.131	0.199645	0.0559079	3.57096	0.000355673	0.0277662	1.14842	0.870765
REPIN1	646.669	0.200585	0.0590308	3.39797	0.000678886	0.0397488	1.14916	0.870198
HERC3	481.052	0.201014	0.0610283	3.29379	0.00098847	0.0480069	1.14951	0.869939
MTUS1	854.293	0.201743	0.0659627	3.05845	0.00222487	0.0797546	1.15009	0.869499
ADAM10	186.902	0.204317	0.06792	3.0082	0.00262797	0.0860717	1.15214	0.867949
POLG	344.096	0.206917	0.0705047	2.93479	0.0033377	0.0963973	1.15422	0.866387
AREL1	2086.17	0.206988	0.0714177	2.89828	0.00375221	0.0990894	1.15428	0.866344
MAVS	380.067	0.207648	0.0627697	3.3081	0.000939319	0.0468518	1.1548	0.865948
ERCC5	280.375	0.207676	0.0669891	3.10014	0.00193428	0.0743494	1.15483	0.865931
C3H2orf68	652.791	0.208467	0.0521849	3.99477	6.47569e-05	0.0114252	1.15546	0.865456
ILDR2	1179.9	0.209444	0.07207	2.90612	0.00365937	0.0987726	1.15624	0.86487
SMARCD2	537.008	0.212397	0.0686001	3.09616	0.00196045	0.0744153	1.15861	0.863102
ACAD8	1255.71	0.213246	0.0643445	3.31413	0.000919282	0.0462606	1.15929	0.862594
SERPIND1	20673.8	0.213823	0.0676272	3.16179	0.00156802	0.0643388	1.15976	0.862249
DPF2	390.803	0.215948	0.0568427	3.79904	0.000145257	0.0182323	1.16147	0.86098
SEC16B	1757.76	0.216118	0.0671253	3.21962	0.00128363	0.0575665	1.1616	0.860879
STAT6	976.59	0.217496	0.061881	3.51475	0.00044017	0.0314321	1.16271	0.860057
ACY1	3037.85	0.217667	0.0628792	3.46167	0.000536827	0.0351405	1.16285	0.859955
LMAN2L	394.525	0.218451	0.0577567	3.78225	0.000155416	0.0190457	1.16348	0.859488
BIN3	146.51	0.218722	0.0648518	3.37265	0.000744498	0.0415146	1.1637	0.859326
TATDN2	111.709	0.220331	0.0761308	2.89411	0.00380236	0.0993427	1.165	0.858369
MAT1A	19150.7	0.221118	0.0679957	3.25194	0.00114621	0.0529819	1.16564	0.8579
HABP2	5350.63	0.222229	0.0761025	2.92012	0.00349892	0.0976577	1.16653	0.85724
TNIP1	628.457	0.225157	0.0609342	3.69508	0.000219821	0.0225506	1.1689	0.855502
MTF1	134.064	0.225336	0.0756711	2.97783	0.00290293	0.0888316	1.16905	0.855396
DAG1	1072.45	0.225342	0.066664	3.38026	0.000724172	0.040859	1.16905	0.855392
NNT	2931.56	0.226339	0.0752316	3.00856	0.00262485	0.0860717	1.16986	0.854801
TSPAN9	461.545	0.226919	0.075855	2.99149	0.00277621	0.0877685	1.17033	0.854458
PPP2R5D	438.14	0.227358	0.0546828	4.15776	3.21383e-05	0.00846764	1.17069	0.854198
FLOT2	391.25	0.231956	0.0803073	2.88835	0.00387263	0.0997888	1.17443	0.85148
RAB43	866.916	0.232563	0.0739807	3.14357	0.00166903	0.0666285	1.17492	0.851121
TECR	1725.33	0.233274	0.0593232	3.93225	8.41528e-05	0.0138576	1.1755	0.850702
KPNA6	785.309	0.233433	0.0729169	3.20135	0.00136784	0.0595691	1.17563	0.850609
SUN2	1193.61	0.234092	0.0772099	3.03189	0.00243028	0.0826217	1.17617	0.85022
LOC100623255	18448	0.234247	0.0758439	3.08854	0.00201141	0.075708	1.17629	0.850129
MAP7D1	696.429	0.234381	0.0741567	3.16062	0.00157436	0.0643388	1.1764	0.85005
LOC100154105	136.012	0.234622	0.0781413	3.00253	0.00267741	0.0864051	1.1766	0.849908
LBR	323.853	0.235552	0.0816154	2.88613	0.00390017	0.0998533	1.17736	0.84936
MEPCE	521.479	0.235854	0.0739128	3.19098	0.00141791	0.0609421	1.1776	0.849182
SPTBN1	4103.03	0.240211	0.0763187	3.14747	0.00164688	0.0659942	1.18117	0.846621
GOLGB1	2037.83	0.240307	0.0827803	2.90295	0.00369667	0.0990894	1.18124	0.846565
TMEM127	357.512	0.240902	0.0634129	3.79894	0.000145319	0.0182323	1.18173	0.846216
TNFAIP8L1	400.254	0.241165	0.0833554	2.89322	0.00381319	0.0993427	1.18195	0.846062
SNX33	357.601	0.241727	0.0810474	2.98254	0.00285872	0.0884089	1.18241	0.845732
KLHL22	102.398	0.241886	0.083395	2.90049	0.00372585	0.0990894	1.18254	0.845639
KDM4B	489.693	0.242803	0.0798574	3.04045	0.00236221	0.0818925	1.18329	0.845102
TNK2	875.375	0.24542	0.0775599	3.16426	0.00155476	0.0643388	1.18544	0.84357
CACTIN	170.719	0.245571	0.0712451	3.44685	0.000567173	0.0359742	1.18556	0.843482
GATA6	200.979	0.247272	0.0853744	2.89633	0.00377553	0.0992277	1.18696	0.842488
DHTKD1	1735.99	0.247521	0.0831359	2.9773	0.00290795	0.0888316	1.18717	0.842343
AP1M1	769.048	0.248227	0.0645746	3.84403	0.000121031	0.0165655	1.18775	0.841931
PAH	17724.8	0.248714	0.084355	2.94842	0.00319403	0.09509	1.18815	0.841646
EDC4	340.339	0.249442	0.0716428	3.48174	0.000498164	0.0337651	1.18875	0.841222
TXLNA	1181.55	0.249454	0.0777527	3.2083	0.00133522	0.0583894	1.18876	0.841215
AKAP8L	269.675	0.251234	0.0785292	3.19925	0.00137787	0.0597589	1.19022	0.840177
PIP4K2B	333.928	0.252741	0.0696868	3.62681	0.000286946	0.0249062	1.19147	0.839301
INPPL1	299.327	0.25355	0.0811197	3.12562	0.0017743	0.0697736	1.19214	0.83883
TSPAN14	403.757	0.254642	0.0698481	3.64566	0.000266709	0.0247862	1.19304	0.838195
PXN	520.18	0.259569	0.0729733	3.55704	0.000375061	0.0288523	1.19712	0.835337
SLX4IP	547.102	0.26062	0.0824453	3.16113	0.00157161	0.0643388	1.19799	0.834729
ALDH1A1	66911.4	0.261807	0.0907209	2.88585	0.00390355	0.0998533	1.19898	0.834042
COBL	321.097	0.26238	0.0883303	2.97044	0.00297372	0.0900577	1.19946	0.833711
CD5L	8682.41	0.264084	0.0747403	3.53335	0.00041033	0.030454	1.20087	0.832727
AMPD3	414.221	0.26485	0.085124	3.11135	0.00186235	0.0724256	1.20151	0.832285
ZBED6CL	84.0593	0.266465	0.0919452	2.89809	0.00375443	0.0990894	1.20286	0.831354
PLXNB1	699.929	0.268202	0.0686416	3.90728	9.33412e-05	0.0140532	1.20431	0.830354
RAB11FIP1	285.186	0.268562	0.08006	3.35451	0.000795045	0.0429297	1.20461	0.830146
UPF1	1088.33	0.269003	0.0879217	3.05957	0.00221656	0.0797282	1.20497	0.829893
DHCR24	10080.1	0.271719	0.0845137	3.21509	0.00130403	0.0578322	1.20725	0.828332
IGF2	3708.21	0.274389	0.0735729	3.72948	0.000191874	0.0214578	1.20948	0.826801
ATP7B	946.629	0.275083	0.0887885	3.09819	0.0019471	0.0743494	1.21006	0.826403
HADH	4594.44	0.275234	0.0661557	4.1604	3.17685e-05	0.00846764	1.21019	0.826316
WDR6	145.963	0.276114	0.0945969	2.91885	0.00351328	0.0976577	1.21093	0.825813
FAM193A	66.1264	0.276153	0.0955117	2.8913	0.00383646	0.0993427	1.21096	0.82579
LOC100522130	1360.14	0.276663	0.0903755	3.06126	0.00220406	0.0797282	1.21139	0.825498
SLC25A23	110.886	0.277895	0.0809515	3.43286	0.000597258	0.0366116	1.21242	0.824794
TNFAIP1	1302.35	0.279182	0.0947841	2.94545	0.00322485	0.0954681	1.21351	0.824058
F11R	607.384	0.279709	0.0843461	3.31621	0.000912485	0.046234	1.21395	0.823757
TTLL4	243.432	0.280513	0.0792068	3.54153	0.000397811	0.0297431	1.21463	0.823298
RNF145	481.434	0.280775	0.0571828	4.91012	9.10191e-07	0.000872045	1.21485	0.823149
RAPGEF2	382.299	0.280941	0.0850788	3.30213	0.000959548	0.0471933	1.21499	0.823054
AMIGO1	249.976	0.281828	0.0858916	3.28121	0.00103363	0.0494736	1.21573	0.822548
WDFY2	420.254	0.283965	0.0807413	3.51697	0.000436503	0.0314321	1.21754	0.821331
AMMECR1	46.8258	0.285557	0.0953186	2.99581	0.00273716	0.0868882	1.21888	0.820425
TNS3	949.945	0.286861	0.0852304	3.36571	0.000763472	0.0419074	1.21998	0.819684
ACO1	3321.97	0.288598	0.0726654	3.97159	7.13936e-05	0.0123347	1.22145	0.818698
SLC6A20	1446.8	0.28863	0.0932988	3.0936	0.00197741	0.0746951	1.22148	0.818679
SHMT1	4454.47	0.289412	0.0720062	4.01927	5.83789e-05	0.010794	1.22214	0.818235
RAPGEF5	393.039	0.290556	0.0998126	2.91101	0.00360262	0.0986182	1.22311	0.817587
AMPD2	516.825	0.292485	0.0969323	3.01741	0.00254942	0.0858329	1.22475	0.816495
CLU	54283.7	0.292668	0.0781933	3.74288	0.000181921	0.0213029	1.2249	0.816391
EPAS1	944.223	0.292742	0.0906701	3.22865	0.00124377	0.0569514	1.22497	0.816349
COQ8A	614.444	0.294327	0.0842401	3.49391	0.000476004	0.0332226	1.22631	0.815452
SUOX	679.852	0.295376	0.077053	3.83341	0.000126379	0.0170758	1.2272	0.81486
ACOX1	8391.89	0.295768	0.0732389	4.0384	5.38175e-05	0.01053	1.22754	0.814639
VAT1	1060.75	0.2992	0.0660982	4.5266	5.99404e-06	0.00315856	1.23046	0.812703
PALM3	700.914	0.300393	0.102419	2.93299	0.0033572	0.0963973	1.23148	0.812031
WWP2	557.102	0.302087	0.097974	3.08333	0.00204696	0.0766171	1.23293	0.811079
FAH	3346.16	0.304934	0.0909342	3.35335	0.00079839	0.0429297	1.23536	0.809479
WWC1	443.255	0.305977	0.0711618	4.29973	1.71004e-05	0.00667484	1.23626	0.808894
CEP164	152.184	0.309135	0.064615	4.78426	1.71618e-06	0.00150724	1.23896	0.807125
CAT	98329.6	0.309155	0.0840406	3.67863	0.000234486	0.022894	1.23898	0.807115
GCLM	608.585	0.310189	0.0730167	4.24819	2.15504e-05	0.00732777	1.23987	0.806536
IVD	2375.99	0.314967	0.0842316	3.73929	0.000184539	0.0213721	1.24398	0.80387
EXTL3	283.032	0.315282	0.0999035	3.15587	0.0016002	0.0650863	1.24426	0.803694
ACSM3	1016.61	0.316443	0.107952	2.93133	0.00337514	0.0963973	1.24526	0.803047
MLEC	2355.69	0.317332	0.105449	3.00935	0.00261807	0.0860717	1.24602	0.802553
ZMIZ2	95.6092	0.320113	0.100348	3.19005	0.0014225	0.0609421	1.24843	0.801007
DSP	1142.68	0.321841	0.0998613	3.22288	0.00126908	0.0574027	1.24992	0.800048
TWNK	335.827	0.324379	0.0802512	4.04204	5.29871e-05	0.01053	1.25213	0.798642
ZNF703	101.849	0.324724	0.0939609	3.45594	0.000548369	0.0354556	1.25242	0.798451
SH3BP5L	331.213	0.324886	0.0690592	4.70446	2.54545e-06	0.00178843	1.25257	0.798361
C1H15orf62	76.1799	0.325599	0.0846159	3.84796	0.000119105	0.0165655	1.25318	0.797967
ALDH6A1	7904.74	0.328863	0.0852476	3.85773	0.000114443	0.0165655	1.25602	0.796164
CNTRL	358.956	0.330885	0.11306	2.92663	0.00342655	0.0973381	1.25778	0.795049
CDH1	6434.6	0.33351	0.0835079	3.99375	6.50365e-05	0.0114252	1.26008	0.793603
FADS6	2953.3	0.334321	0.109147	3.06304	0.00219102	0.0796247	1.26078	0.793157
SCML4	180.783	0.335394	0.107561	3.11816	0.00181983	0.0712981	1.26172	0.792568
ANXA2	937.32	0.337376	0.0898054	3.75674	0.000172142	0.0208529	1.26346	0.79148
LOC100152738	170.287	0.337494	0.101337	3.3304	0.000867202	0.0448071	1.26356	0.791415
GLS2	1690.59	0.337653	0.113205	2.98268	0.00285737	0.0884089	1.2637	0.791328
REEP6	846.014	0.342004	0.0901105	3.79538	0.000147415	0.0182778	1.26752	0.788945
ZNF142	58.5704	0.343863	0.102375	3.35887	0.000782628	0.0427364	1.26915	0.787929
UNC119B	467.742	0.349785	0.118892	2.94203	0.00326065	0.0956225	1.27437	0.784701
KIAA1671	624.56	0.354351	0.122542	2.89168	0.00383194	0.0993427	1.27841	0.782222
FOXA3	679.913	0.354601	0.104635	3.38894	0.000701634	0.0405184	1.27863	0.782086
FAM46C	338.721	0.355247	0.107964	3.29042	0.00100038	0.0482415	1.2792	0.781736
SPIDR	179.047	0.356497	0.112695	3.16337	0.00155953	0.0643388	1.28031	0.781059
NDE1	117.071	0.357627	0.116074	3.08102	0.0020629	0.0768231	1.28132	0.780447
MAOB	6835.93	0.360101	0.0709002	5.07898	3.79465e-07	0.000614707	1.28352	0.77911
PAIP2B	698.208	0.361509	0.0728535	4.96214	6.97224e-07	0.000834796	1.28477	0.77835
ITPR3	174.65	0.363651	0.121935	2.98234	0.00286056	0.0884089	1.28668	0.777195
ALDH1L1	12529.6	0.370296	0.0887667	4.17156	3.02517e-05	0.00846764	1.29262	0.773624
DAB2IP	165.082	0.371421	0.100182	3.70747	0.000209339	0.0222851	1.29363	0.773021
ABAT	700.22	0.372138	0.0890633	4.17835	2.93627e-05	0.00846764	1.29427	0.772637
ZBTB7A	354.339	0.378251	0.0974588	3.88114	0.00010397	0.0154329	1.29977	0.76937
ONECUT2	576.439	0.378348	0.0843521	4.48534	7.27992e-06	0.00362232	1.29985	0.769318
SERINC2	383.283	0.387118	0.113692	3.40498	0.0006617	0.0394284	1.30778	0.764655
AHNAK	1527.07	0.387502	0.111139	3.48666	0.0004891	0.033756	1.30813	0.764452
CYP27A1	9413.68	0.394993	0.0858566	4.60061	4.21248e-06	0.0024664	1.31494	0.760493
KCTD11	48.0646	0.396579	0.108322	3.66111	0.000251124	0.0237651	1.31638	0.759657
CPS1	35316.5	0.402346	0.139035	2.89384	0.00380558	0.0993427	1.32166	0.756627
CDR2L	83.4849	0.403264	0.118531	3.40219	0.000668471	0.0395787	1.3225	0.756146
SOWAHB	150.083	0.403382	0.0961717	4.19439	2.73605e-05	0.00846764	1.3226	0.756084
KYAT1	171.024	0.411701	0.101022	4.07535	4.59443e-05	0.01053	1.33025	0.751737
RTKN	107.468	0.414039	0.136621	3.03056	0.00244101	0.0827197	1.33241	0.750519
PHGDH	572.192	0.423002	0.137371	3.07927	0.00207506	0.0770038	1.34071	0.745871
PAPSS2	605.008	0.425356	0.146343	2.90657	0.00365419	0.0987726	1.3429	0.744655
CHDH	1875.83	0.427261	0.105298	4.05763	4.9574e-05	0.01053	1.34468	0.743673
AGXT	427.368	0.435763	0.127315	3.42272	0.000619971	0.037551	1.35263	0.739303
LOC100154844	53.9805	0.436527	0.126621	3.4475	0.000565792	0.0359742	1.35334	0.738911
DDAH1	1596.18	0.441307	0.106097	4.15947	3.18993e-05	0.00846764	1.35783	0.736467
AHDC1	51.4768	0.442456	0.14245	3.10604	0.00189613	0.073468	1.35892	0.735881
TEF	901.227	0.446375	0.153823	2.90187	0.00370941	0.0990894	1.36261	0.733884
LOC780435	834.712	0.455527	0.137482	3.31337	0.000921789	0.0462606	1.37128	0.729244
FMO1	15500.9	0.457477	0.110398	4.1439	3.41442e-05	0.00856776	1.37314	0.728259
CDAN1	185.547	0.465085	0.129567	3.58952	0.000331282	0.0266518	1.3804	0.724428
DHRS7	634.331	0.472213	0.156725	3.01301	0.00258671	0.0860717	1.38724	0.720858
SLC6A8	238.687	0.4732	0.129013	3.66785	0.000244603	0.0236502	1.38819	0.720365
SLC38A3	3058.9	0.474998	0.116589	4.07414	4.61854e-05	0.01053	1.38992	0.719468
OSGIN1	1306.2	0.479154	0.164032	2.9211	0.003488	0.0976577	1.39393	0.717398
MOCS1	473.819	0.480042	0.148509	3.23242	0.00122746	0.0564899	1.39478	0.716957
HBEGF	95.2868	0.482195	0.137252	3.5132	0.000442745	0.0314321	1.39687	0.715888
PPL	283.645	0.492615	0.167471	2.94149	0.00326635	0.0956225	1.40699	0.710736
CRYBG2	65.9279	0.51334	0.141588	3.62558	0.000288316	0.0249062	1.42735	0.700599
PKLR	2547.77	0.530977	0.127107	4.17741	2.94846e-05	0.00846764	1.44491	0.692086
FETUB	7550.1	0.540531	0.106718	5.06505	4.08288e-07	0.000614707	1.45451	0.687518
ACMSD	193.374	0.545456	0.184745	2.95249	0.00315225	0.094112	1.45948	0.685175
KCNK5	124.726	0.545628	0.181889	2.99978	0.00270175	0.0864051	1.45966	0.685093
CYP3A22	40687.5	0.547032	0.143046	3.82415	0.000131222	0.0170987	1.46108	0.684427
NAB2	68.1821	0.600905	0.176947	3.39596	0.000683871	0.0398195	1.51667	0.65934
ISYNA1	74.1276	0.618215	0.171282	3.60934	0.000306974	0.0256467	1.53498	0.651476
UNC5D	90.1663	0.642367	0.220984	2.90684	0.00365098	0.0987726	1.56089	0.640661
NT5DC2	63.0151	0.647489	0.165514	3.91199	9.15401e-05	0.0139818	1.56644	0.63839
ACACA	2344.98	0.703745	0.116178	6.05747	1.38282e-09	7.28678e-06	1.62873	0.613976
LAD1	122.928	0.754345	0.169291	4.4559	8.35413e-06	0.00382801	1.68687	0.592816
FASN	3828.83	0.755286	0.211736	3.56712	0.000360928	0.0279693	1.68797	0.592429
CELSR2	492.686	0.795712	0.134844	5.901	3.61303e-09	1.26926e-05	1.73593	0.576059
KCNQ1	385.257	0.914506	0.212667	4.30017	1.70666e-05	0.00667484	1.88492	0.530526
MT1D	4474.62	0.938463	0.291682	3.21741	0.00129351	0.0577642	1.91649	0.521788
GCK	1029.15	1.08969	0.3626	3.0052	0.00265407	0.0860717	2.12828	0.469863
PFKFB3	579.236	1.25216	0.294754	4.24815	2.15543e-05	0.00732777	2.38198	0.419819
