# Supplementary material for: Maternal dietary resistant starch does not improve piglet’s gut and liver metabolism when challenged with a high fat diet
Source: BMC Genomics. 2020 Jun 26;21:439. doi: 10.1186/s12864-020-06854-x (PMC7318506; doi:10.1186/s12864-020-06854-x)
Supplement: Supplementary file 5 — Additional file 5. Differential Expressed (DE) Gene Ontology (GO) term enrichment. GO enrichment was performed on all differential expressed (DE) genes (FDR < 0.1) in the liver between piglets that received the control (CON) diet versus piglet that received the high fat (HF) diet. The GO enrichment tool Panther (version 13.1) was used and Pathways and Slim Biological Processes were examined. [file 12864_2020_6854_MOESM5_ESM.xlsx]

## Sheet: DE overrepresented in CON
Analysis Type:	PANTHER Overrepresentation Test (Released 20171205)
Annotation Version and Release Date:	PANTHER version 13.1 Released 2018-02-03
Analyzed List:	Client Text Box Input (Sus scrofa)
Reference List:	Sus scrofa (all genes in database)
Test Type:	FISHER
PANTHER Pathways	Sus scrofa - Reference list (22191)	Input (170)	Input (expected)	Input (over/under)	Input (fold Enrichment)	Input (raw P-value)	Input (FDR)
Pyrimidine Metabolism (P02771)	13	3	0.1	+	30.12	0.000225	0.0182
Aminobutyrate degradation (P02726)	3	2	0.02	+	87.02	0.000566	0.0306
5-Hydroxytryptamine degradation (P04372)	28	3	0.21	+	13.99	0.00166	0.0448
Histamine H2 receptor mediated signaling pathway (P04386)	25	3	0.19	+	15.66	0.00123	0.0498
PANTHER GO-Slim Biological Process	Sus scrofa - Reference list (22191)	Input (170)	Input (expected)	Input (over/under)	Input (fold Enrichment)	Input (raw P-value)	Input (FDR)
Cellular amino acid biosynthetic process (GO:0008652)	71	5	0.54	+	9.19	0.000286	0.0349
Induction of apoptosis (GO:0006917)	47	4	0.36	+	11.11	0.00061	0.0496

## Sheet: DE overrepresented in HF
Analysis Type:	PANTHER Overrepresentation Test (Released 20171205)
Annotation Version and Release Date:	PANTHER version 13.1 Released 2018-02-03
Analyzed List:	Client Text Box Input (Sus scrofa)
Reference List:	Sus scrofa (all genes in database)
Test Type:	FISHER
PANTHER Pathways	Sus scrofa - Reference list (22191)	Input (169)	Input (expected)	Input (over/under)	Input (fold Enrichment)	Input (raw P-value)	Input (FDR)
PANTHER GO-Slim Biological Process	Sus scrofa - Reference list (22191)	Input (169)	Input (expected)	Input (over/under)	Input (fold Enrichment)	Input (raw P-value)	Input (FDR)
RNA localization (GO:0006403)	92	5	0.7	+	7.14	0.000855	0.0348
single-multicellular organism (GO:0044707)	2067	4	15.74	-	0.25	0.000712	0.0348
Nucleobase-containing compound transport (GO:0015931)	132	6	1.01	+	5.97	0.000644	0.0393
multicellular organismal process (GO:0032501)	2090	4	15.92	-	0.25	0.000488	0.0397
