# Supplementary material for: Maternal dietary resistant starch does not improve piglet’s gut and liver metabolism when challenged with a high fat diet
Source: BMC Genomics. 2020 Jun 26;21:439. doi: 10.1186/s12864-020-06854-x (PMC7318506; doi:10.1186/s12864-020-06854-x)
Supplement: Supplementary file 6 — Additional file 6. WGCNA Modules Gene Ontology (GO) term enrichment. GO enrichment performed on all differential expressed (DE) genes (FDR < 0.1) in the significant WGCNA modules of the colon or liver datasets. The GO enrichment tool Panther (version 13.1) was used and Pathways and Slim Biological Processes were examined. [file 12864_2020_6854_MOESM6_ESM.xlsx]

## Sheet: colon-royalblue
Analysis Type:	PANTHER Overrepresentation Test (Released 20171205)
Annotation Version and Release Date:	PANTHER version 13.1 Released 2018-02-03
Analyzed List:	Client Text Box Input (Sus scrofa)
Reference List:	Sus scrofa (all genes in database)
Test Type:	FISHER
PANTHER Pathways	Sus scrofa - Reference list (22191)	Input (28)	Input (expected)	Input (over/under)	Input (fold Enrichment)	Input (raw P-value)	Input (FDR)
N/A	N/A	N/A	N/A	N/A	N/A	N/A	N/A
PANTHER GO-Slim Biological Process	Sus scrofa - Reference list (22191)	Input (28)	Input (expected)	Input (over/under)	Input (fold Enrichment)	Input (raw P-value)	Input (FDR)
response to interferon-gamma (GO:0034341)	59	3	0.07	40.3	+	6.45e-05	0.00787
nitric oxide biosynthetic process (GO:0006809)	6	2	0.01	> 100	+	4.27e-05	0.0104
catabolic process (GO:0009056)	1367	8	1.72	4.64	+	0.000215	0.0175
proteolysis (GO:0006508)	509	5	0.64	7.79	+	0.000411	0.0251

## Sheet: liver-blue
Analysis Type:	PANTHER Overrepresentation Test (Released 20171205)
Annotation Version and Release Date:	PANTHER version 13.1 Released 2018-02-03
Analyzed List:	Client Text Box Input (Sus scrofa)
Reference List:	Sus scrofa (all genes in database)
Test Type:	FISHER
PANTHER Pathways	Sus scrofa - Reference list (22191)	Input (1369)	Input (expected)	Input (over/under)	Input (fold Enrichment)	Input (raw P-value)	Input (FDR)
cell cycle (P00013)	25	9	1.54	+	5.84	0.000103	0.0166
ubiquitin proteasome pathway (P00060)	73	14	4.5	+	3.11	0.000469	0.038
PANTHER GO-Slim Biological Process	Sus scrofa - Reference list (22191)	Input (1369)	Input (expected)	Input (over/under)	Input (fold Enrichment)	Input (raw P-value)	Input (FDR)
system process (GO:0003008)	1482	20	91.43	-	0.22	2.44e-19	5.95e-17
neurological system process (GO:0050877)	1371	18	84.58	-	0.21	2.75e-18	3.36e-16
sensory perception of smell (GO:0007608)	608	0	37.51	-	< 0.01	1.7e-16	1.38e-14
sensory perception of chemical stimulus (GO:0007606)	636	1	39.24	-	0.03	1.16e-15	7.05e-14
metabolic process (GO:0008152)	6271	528	386.87	+	1.36	1.73e-15	8.45e-14
primary metabolic process (GO:0044238)	5081	432	313.46	+	1.38	1.27e-12	5.17e-11
sensory perception (GO:0007600)	795	8	49.04	-	0.16	1.71e-12	5.95e-11
RNA metabolic process (GO:0016070)	1638	178	101.05	+	1.76	2.49e-12	7.6e-11
nitrogen compound metabolic process (GO:0006807)	2791	263	172.18	+	1.53	1.95e-11	5.29e-10
multicellular organismal process (GO:0032501)	2090	62	128.94	-	0.48	3.78e-11	9.23e-10
rRNA metabolic process (GO:0016072)	137	35	8.45	+	4.14	6.49e-11	1.32e-09
G-protein coupled receptor signaling pathway (GO:0007186)	815	11	50.28	-	0.22	6.18e-11	1.37e-09
single-multicellular organism process (GO:0044707)	2067	62	127.52	-	0.49	1.08e-10	2.04e-09
nucleobase-containing compound metabolic process (GO:0006139)	3020	273	186.31	+	1.47	4.09e-10	7.13e-09
cell communication (GO:0007154)	3158	119	194.82	-	0.61	1.4e-09	2.27e-08
signal transduction (GO:0007165)	2782	106	171.63	-	0.62	3.85e-08	5.88e-07
cell surface receptor signaling pathway (GO:0007166)	1527	47	94.2	-	0.5	9.88e-08	1.42e-06
response to stimulus (GO:0050896)	3234	132	199.51	-	0.66	1.39e-07	1.88e-06
biosynthetic process (GO:0009058)	1894	175	116.84	+	1.5	3.58e-07	4.6e-06
regulation of biological process (GO:0050789)	2984	123	184.09	-	0.67	9.07e-07	1.11e-05
biological regulation (GO:0065007)	3596	156	221.84	-	0.7	1.06e-06	1.23e-05
synaptic transmission (GO:0007268)	437	6	26.96	-	0.22	4.45e-06	4.94e-05
cellular component organization or biogenesis (GO:0071840)	2165	186	133.56	+	1.39	1.19e-05	0.000126
protein folding (GO:0006457)	102	19	6.29	+	3.02	7e-05	0.000711
cell-cell signaling (GO:0007267)	613	16	37.82	-	0.42	0.000129	0.00126
cellular component biogenesis (GO:0044085)	816	80	50.34	+	1.59	0.00014	0.00132
mitochondrion organization (GO:0007005)	100	18	6.17	+	2.92	0.000157	0.00142
biological adhesion (GO:0022610)	357	7	22.02	-	0.32	0.000421	0.00355
cell adhesion (GO:0007155)	357	7	22.02	-	0.32	0.000421	0.00367
transcription DNA-dependent (GO:0006351)	1030	92	63.54	+	1.45	0.000823	0.00669
nucleobase-containing compound transport (GO:0015931)	132	19	8.14	+	2.33	0.00135	0.0106
tRNA metabolic process (GO:0006399)	129	18	7.96	+	2.26	0.00237	0.0181
cellular protein modification process (GO:0006464)	835	74	51.51	+	1.44	0.0037	0.0265
protein metabolic process (GO:0019538)	1636	131	100.93	+	1.3	0.0036	0.0266
cellular process (GO:0009987)	9112	616	562.13	+	1.1	0.00428	0.0298
mesoderm development (GO:0007498)	303	7	18.69	-	0.37	0.00455	0.0309
ectoderm development (GO:0007398)	219	4	13.51	-	0.3	0.0058	0.0372
gluconeogenesis (GO:0006094)	23	6	1.42	+	4.23	0.0057	0.0376
pentose-phosphate shunt (GO:0006098)	10	4	0.62	+	6.48	0.0071	0.0444

## Sheet: liver-pink
Analysis Type:	PANTHER Overrepresentation Test (Released 20171205)
Annotation Version and Release Date:	PANTHER version 13.1 Released 2018-02-03
Analyzed List:	Client Text Box Input (Sus scrofa)
Reference List:	Sus scrofa (all genes in database)
Test Type:	FISHER
PANTHER Pathways	Sus scrofa - Reference list (22191)	Input (281)	Input (expected)	Input (over/under)	Input (fold Enrichment)	Input (raw P-value)	Input (FDR)
N/A	N/A	N/A	N/A	N/A	N/A	N/A	N/A
PANTHER GO-Slim Biological Process	Sus scrofa - Reference list (22191)	Input (281)	Input (expected)	Input (over/under)	Input (fold Enrichment)	Input (raw P-value)	Input (FDR)
protein localization (GO:0008104)	547	20	6.93	+	2.89	3.39e-05	0.00413
sensory perception (GO:0007600)	795	0	10.07	-	< 0.01	6.22e-05	0.00506
transport (GO:0006810)	1726	43	21.86	+	1.97	2.73e-05	0.00665
localization (GO:0051179)	2059	46	26.07	+	1.76	0.000179	0.0109
system process (GO:0003008)	1482	6	18.77	-	0.32	0.000974	0.017
nuclear transport (GO:0051169)	137	8	1.73	+	4.61	0.000492	0.0172
multicellular organismal process (GO:0032501)	2090	11	26.47	-	0.42	0.000866	0.0176
neurological system process (GO:0050877)	1371	5	17.36	-	0.29	0.000957	0.018
sensory perception of chemical stimulus (GO:0007606)	636	0	8.05	-	< 0.01	0.000742	0.0181
G-protein coupled receptor signaling pathway (GO:0007186)	815	1	10.32	-	0.1	0.000597	0.0182
sensory perception of smell (GO:0007608)	608	0	7.7	-	< 0.01	0.000683	0.0185
protein transport (GO:0015031)	755	22	9.56	+	2.3	0.000381	0.0186
single-multicellular organism process (GO:0044707)	2067	11	26.17	-	0.42	0.00085	0.0188
intracellular protein transport (GO:0006886)	711	21	9	+	2.33	0.000468	0.019
vesicle-mediated transport (GO:0016192)	705	19	8.93	+	2.13	0.00302	0.049

## Sheet: liver-greenyellow
Analysis Type:	PANTHER Overrepresentation Test (Released 20171205)
Annotation Version and Release Date:	PANTHER version 13.1 Released 2018-02-03
Analyzed List:	Client Text Box Input (Sus scrofa)
Reference List:	Sus scrofa (all genes in database)
Test Type:	FISHER
PANTHER Pathways	Sus scrofa - Reference list (22191)	Input (152)	Input (expected)	Input (over/under)	Input (fold Enrichment)	Input (raw P-value)	Input (FDR)
Inflammation mediated by chemokine and cytokine signaling pathway (P00031)	267	9	1.83	+	4.92	0.000118	0.0192
T cell activation (P00053)	100	5	0.68	+	7.3	0.000763	0.0412
PANTHER GO-Slim Biological Process	Sus scrofa - Reference list (22191)	Input (152)	Input (expected)	Input (over/under)	Input (fold Enrichment)	Input (raw P-value)	Input (FDR)
immune system process (GO:0002376)	557	21	3.82	+	5.5	4.21e-10	1.03e-07
immune response (GO:0006955)	244	12	1.67	+	7.18	1.95e-07	2.38e-05
cell death (GO:0008219)	384	10	2.63	+	3.8	0.000378	0.0115
apoptotic process (GO:0006915)	363	10	2.49	+	4.02	0.000245	0.012
death (GO:0016265)	384	10	2.63	+	3.8	0.000378	0.0132
cellular calcium ion homeostasis (GO:0006874)	129	6	0.88	+	6.79	0.000328	0.0133
intracellular signal transduction (GO:0035556)	1202	20	8.23	+	2.43	0.000241	0.0147
RNA metabolic process (GO:0016070)	1638	1	11.22	-	0.09	0.000233	0.0189
response to external stimulus (GO:0009605)	354	9	2.42	+	3.71	0.000874	0.0237
regulation of catalytic activity (GO:0050790)	384	9	2.63	+	3.42	0.00152	0.037
unsaturated fatty acid biosynthetic process (GO:0006636)	8	2	0.05	+	36.5	0.002	0.0375
signal transduction (GO:0007165)	2782	33	19.06	+	1.73	0.0019	0.0387
cell communication (GO:0007154)	3158	36	21.63	+	1.66	0.00225	0.0391
biological regulation (GO:0065007)	3596	40	24.63	+	1.62	0.00182	0.0404
regulation of biological process (GO:0050789)	2984	34	20.44	+	1.66	0.00267	0.0434

## Sheet: liver-green
Analysis Type:	PANTHER Overrepresentation Test (Released 20171205)
Annotation Version and Release Date:	PANTHER version 13.1 Released 2018-02-03
Analyzed List:	Client Text Box Input (Sus scrofa)
Reference List:	Sus scrofa (all genes in database)
Test Type:	FISHER
PANTHER Pathways	Sus scrofa - Reference list (22191)	Input (581)	Input (expected)	Input (over/under)	Input (fold Enrichment)	Input (raw P-value)	Input (FDR)
N/A	N/A	N/A	N/A	N/A	N/A	N/A	N/A
PANTHER GO-Slim Biological Process	Sus scrofa - Reference list (22191)	Input (581)	Input (expected)	Input (over/under)	Input (fold Enrichment)	Input (raw P-value)	Input (FDR)
sensory perception of chemical stimulus (GO:0007606)	636	0	16.65	-	< 0.01	1.21e-07	2.94e-05
sensory perception of smell (GO:0007608)	608	0	15.92	-	< 0.01	2.73e-07	3.33e-05
cellular component organization (GO:0016043)	2005	85	52.49	+	1.62	1.56e-05	0.00127
cellular component organization or biogenesis (GO:0071840)	2165	87	56.68	+	1.53	9.85e-05	0.00481
sensory perception (GO:0007600)	795	5	20.81	-	0.24	8.07e-05	0.00492
transcription DNA-dependent (GO:0006351)	1030	47	26.97	+	1.74	0.000333	0.0135
metabolic process (GO:0008152)	6271	203	164.19	+	1.24	0.000555	0.0194
primary metabolic process (GO:0044238)	5081	169	133.03	+	1.27	0.000675	0.0206
transcription from RNA polymerase II promoter (GO:0006366)	800	37	20.95	+	1.77	0.00113	0.0307
RNA metabolic process (GO:0016070)	1638	65	42.89	+	1.52	0.00131	0.032
nucleobase-containing compound metabolic process (GO:0006139)	3020	107	79.07	+	1.35	0.00145	0.0322
organelle organization (GO:0006996)	1264	52	33.09	+	1.57	0.00205	0.0417
I-kappaB kinase/NF-kappaB cascade (GO:0007249)	47	6	1.23	+	4.88	0.00223	0.0419

## Sheet: liver-grey60
Analysis Type:	PANTHER Overrepresentation Test (Released 20171205)
Annotation Version and Release Date:	PANTHER version 13.1 Released 2018-02-03
Analyzed List:	Client Text Box Input (Sus scrofa)
Reference List:	Sus scrofa (all genes in database)
Test Type:	FISHER
PANTHER Pathways	Sus scrofa - Reference list (22191)	Input (70)	Input (expected)	Input (over/under)	Input (fold Enrichment)	Input (raw P-value)	Input (FDR)
N/A	N/A	N/A	N/A	N/A	N/A	N/A	N/A
PANTHER GO-Slim Biological Process	Sus scrofa - Reference list (22191)	Input (70)	Input (expected)	Input (over/under)	Input (fold Enrichment)	Input (raw P-value)	Input (FDR)
N/A	N/A	N/A	N/A	N/A	N/A	N/A	N/A

## Sheet: liver-purple
Analysis Type:	PANTHER Overrepresentation Test (Released 20171205)
Annotation Version and Release Date:	PANTHER version 13.1 Released 2018-02-03
Analyzed List:	Client Text Box Input (Sus scrofa)
Reference List:	Sus scrofa (all genes in database)
Test Type:	FISHER
PANTHER Pathways	Sus scrofa - Reference list (22191)	Input (224)	Input (expected)	Input (over/under)	Input (fold Enrichment)	Input (raw P-value)	Input (FDR)
5-Hydroxytryptamine degredation (P04372)	28	7	0.28	+	24.77	4.8e-08	7.78e-06
Dopamine receptor mediated signaling pathway (P05912)	68	7	0.69	+	10.2	1.01e-05	0.000546
Adrenaline and noradrenaline biosynthesis (P00001)	42	6	0.42	+	14.15	8.05e-06	0.000652
Gamma-aminobutyric acid synthesis (P04384)	6	3	0.06	+	49.53	7.91e-05	0.0032
B cell activation (P00010)	83	6	0.84	+	7.16	0.000271	0.00879
Pyrimidine Metabolism (P02771)	13	3	0.13	+	22.86	0.000501	0.0116
Aminobutyrate degradation (P02726)	3	2	0.03	+	66.04	0.000975	0.0197
Proline biosynthesis (P02768)	4	2	0.04	+	49.53	0.00145	0.0261
Serine glycine biosynthesis (P02776)	6	2	0.06	+	33.02	0.00268	0.0394
Gonadotropin-releasing hormone receptor pathway (P06664)	281	9	2.84	+	3.17	0.00266	0.0431
PANTHER GO-Slim Biological Process	Sus scrofa - Reference list (22191)	Input (224)	Input (expected)	Input (over/under)	Input (fold Enrichment)	Input (raw P-value)	Input (FDR)
cellular amino acid metabolic process (GO:0006520)	279	25	2.82	+	8.88	6.18e-16	1.51e-13
cellular amino acid catabolic process (GO:0009063)	68	11	0.69	+	16.03	3.87e-10	4.72e-08
porphyrin-containing compound metabolic process (GO:0006778)	24	6	0.24	+	24.77	4.53e-07	3.68e-05
fatty acid beta-oxidation (GO:0006635)	25	5	0.25	+	19.81	1.11e-05	0.000676
fatty acid metabolic process (GO:0006631)	190	9	1.92	+	4.69	0.000184	0.009
lipid metabolic process (GO:0006629)	451	14	4.55	+	3.08	0.000261	0.0106
multicellular organismal process (GO:0032501)	2090	7	21.1	-	0.33	0.000468	0.0163
single-multicellular organism process (GO:0044707)	2067	7	20.86	-	0.34	0.000663	0.0202
disaccharide metabolic process (GO:0005984)	3	2	0.03	+	66.04	0.000975	0.0264
system process (GO:0003008)	1482	4	14.96	-	0.27	0.00161	0.0394
gluconeogenesis (GO:0006094)	23	3	0.23	+	12.92	0.00216	0.0406
monosaccharide metabolic process (GO:0005996)	84	5	0.85	+	5.9	0.002	0.0407
catabolic process (GO:0009056)	1367	26	13.8	+	1.88	0.00198	0.0439
sensory perception of chemical stimulus (GO:0007606)	636	0	6.42	-	< 0.01	0.00346	0.0497
sensory perception of smell (GO:0007608)	608	0	6.14	-	< 0.01	0.00329	0.0502
neurological system process (GO:0050877)	1371	4	13.84	-	0.29	0.00302	0.0526
fatty acid biosynthetic process (GO:0006633)	57	4	0.58	+	6.95	0.00325	0.0528

## Sheet: liver-turquoise
Analysis Type:	PANTHER Overrepresentation Test (Released 20171205)
Annotation Version and Release Date:	PANTHER version 13.1 Released 2018-02-03
Analyzed List:	Client Text Box Input (Sus scrofa)
Reference List:	Sus scrofa (all genes in database)
Test Type:	FISHER
PANTHER Pathways	Sus scrofa - Reference list (22191)	Input (224)	Input (expected)	Input (over/under)	Input (fold Enrichment)	Input (raw P-value)	Input (FDR)
N/A	N/A	N/A	N/A	N/A	N/A	N/A	N/A
PANTHER GO-Slim Biological Process	Sus scrofa - Reference list (22191)	Input (224)	Input (expected)	Input (over/under)	Input (fold Enrichment)	Input (raw P-value)	Input (FDR)
sensory perception of smell (GO:0007608)	608	0	69.04	-	< 0.01	2.49e-29	6.07e-27
sensory perception of chemical stimulus (GO:0007606)	636	1	72.22	-	0.01	1.23e-28	1.5e-26
sensory perception (GO:0007600)	795	14	90.28	-	0.16	3.84e-22	3.12e-20
neurological system process (GO:0050877)	1371	58	155.69	-	0.37	1.66e-18	1.01e-16
system process (GO:0003008)	1482	67	168.3	-	0.4	3.11e-18	1.52e-16
multicellular organismal process (GO:0032501)	2090	118	237.34	-	0.5	2.02e-17	8.23e-16
single-multicellular organism process (GO:0044707)	2067	117	234.73	-	0.5	3.72e-17	1.13e-15
response to stimulus (GO:0050896)	3234	220	367.25	-	0.6	3.42e-17	1.19e-15
G-protein coupled receptor signaling pathway (GO:0007186)	815	23	92.55	-	0.25	8.3e-17	2.25e-15
biological regulation (GO:0065007)	3596	262	408.36	-	0.64	2.15e-15	5.26e-14
regulation of biological process (GO:0050789)	2984	207	338.86	-	0.61	6.12e-15	1.36e-13
primary metabolic process (GO:0044238)	5081	745	577	+	1.29	3e-13	6.1e-12
cell surface receptor signaling pathway (GO:0007166)	1527	85	173.41	-	0.49	3.3e-13	6.19e-12
metabolic process (GO:0008152)	6271	882	712.13	+	1.24	3.91e-12	6.81e-11
cell communication (GO:0007154)	3158	244	358.62	-	0.68	7.34e-11	1.19e-09
protein metabolic process (GO:0019538)	1636	279	185.78	+	1.5	3.54e-10	5.39e-09
signal transduction (GO:0007165)	2782	212	315.92	-	0.67	4.57e-10	6.56e-09
translation (GO:0006412)	241	63	27.37	+	2.3	4.92e-08	6.67e-07
biosynthetic process (GO:0009058)	1894	294	215.08	+	1.37	4.57e-07	5.86e-06
RNA splicing via transesterification reactions (GO:0000375)	163	45	18.51	+	2.43	1.3e-06	1.59e-05
cellular component biogenesis (GO:0044085)	816	144	92.66	+	1.55	2.01e-06	2.34e-05
RNA metabolic process (GO:0016070)	1638	254	186.01	+	1.37	3.56e-06	3.95e-05
mRNA splicing via spliceosome (GO:0000398)	186	46	21.12	+	2.18	9.63e-06	0.000102
oxidative phosphorylation (GO:0006119)	54	21	6.13	+	3.42	1.26e-05	0.000128
cell-cell signaling (GO:0007267)	613	36	69.61	-	0.52	2.4e-05	0.000234
nitrogen compound metabolic process (GO:0006807)	2791	393	316.94	+	1.24	2.95e-05	0.000277
nucleobase-containing compound metabolic process (GO:0006139)	3020	417	342.95	+	1.22	7.75e-05	0.0007
mRNA processing (GO:0006397)	269	56	30.55	+	1.83	9.19e-05	0.000801
cellular component organization or biogenesis (GO:0071840)	2165	307	245.86	+	1.25	0.000175	0.00148
tricarboxylic acid cycle (GO:0006099)	43	16	4.88	+	3.28	0.0002	0.00157
neuron-neuron synaptic transmission (GO:0007270)	110	1	12.49	-	0.08	0.000198	0.00161
coenzyme metabolic process (GO:0006732)	115	29	13.06	+	2.22	0.000424	0.00323
generation of precursor metabolites and energy (GO:0006091)	234	48	26.57	+	1.81	0.000469	0.00347
organelle organization (GO:0006996)	1264	188	143.54	+	1.31	0.000566	0.00406
respiratory electron transport chain (GO:0022904)	135	31	15.33	+	2.02	0.00109	0.00758
developmental process (GO:0032502)	1625	141	184.53	-	0.76	0.00125	0.00846
cellular protein modification process (GO:0006464)	835	127	94.82	+	1.34	0.00231	0.0152
vitamin metabolic process (GO:0006766)	26	10	2.95	+	3.39	0.00252	0.0162
synaptic transmission (GO:0007268)	437	29	49.63	-	0.58	0.00321	0.0201
cellular component organization (GO:0016043)	2005	273	227.69	+	1.2	0.00364	0.0222
rRNA metabolic process (GO:0016072)	137	29	15.56	+	1.86	0.00417	0.0248
